# Supplementary material for: The potential public health impact of Herpes Zoster vaccination in the 65 years of age cohort in Italy
Source: Hum Vaccin Immunother. 2019 Sep 24;16(2):327–34. doi: 10.1080/21645515.2019.1657753 (PMC7062451; doi:10.1080/21645515.2019.1657753)
Supplement: Supplemental Material [file khvi-16-02-1657753-s001.zip]

Archive with 3 entries (3 files):
- CHEERS checklist - HE_PHI Ms_Italy.docx
- Slides - HE_PHI Ms_Italy.pptx
- Supplementary Material - cleaned.docx
